# Supplementary material for: Comparison of the Regulatory Effects of Host Factors on Viral Internal Ribosomal Entry Sites
Source: Vet Sci. 2025 Nov 27;12(12):1128. doi: 10.3390/vetsci12121128 (PMC12737507; doi:10.3390/vetsci12121128)
Supplement: Supplementary file 1 [file vetsci-12-01128-s001.zip]

Archive with 1 entries (1 files):
- vetsci-3935392-supplementary.pdf
